# Supplementary material for: A Focus on Abuse/Misuse and Withdrawal Issues with Selective Serotonin Reuptake Inhibitors (SSRIs): Analysis of Both the European EMA and the US FAERS Pharmacovigilance Databases
Source: Pharmaceuticals (Basel). 2022 May 1;15(5):565. doi: 10.3390/ph15050565 (PMC9146999; doi:10.3390/ph15050565)
Supplement: Supplementary file 1 [file pharmaceuticals-15-00565-s001.zip]

Archive with 5 entries (5 files):
- Figure S1_R3.pdf
- TableS1_R3.pdf
- TableS2_R3.pdf
- TableS3_R3.pdf
- TableS4_R3.pdf
